# Supplementary material for: Major Components of Energy Drinks (Caffeine, Taurine, and Guarana) Exert Cytotoxic Effects on Human Neuronal SH-SY5Y Cells by Decreasing Reactive Oxygen Species Production
Source: Oxid Med Cell Longev. 2013 May 22;2013:791795. doi: 10.1155/2013/791795 (PMC3674721; doi:10.1155/2013/791795)
Supplement: Supplementary file 1 — Supplementary materials contain the identifiers of proteins (Ensembl) and compounds (CID) contributing to the in silico network model of interactions of energy drink components through REDOX/NO and apoptotic pathways (MEDRI network), together with the network topology values for clustering coefficient, connectivity, neighborhood connectivity, and stress. [file 791795.f1.zip]

Archive with 4 entries (4 files):
- Table S1.docx
- Table S2.docx
- Table S3.docx
- Table S4.docx
